# Supplementary material for: Sulfated Hyaluronan Binds to Heparanase and Blocks Its Enzymatic and Cellular Actions in Carcinoma Cells
Source: Int J Mol Sci. 2022 May 2;23(9):5055. doi: 10.3390/ijms23095055 (PMC9102160; doi:10.3390/ijms23095055)
Supplement: Supplementary file 1 [file ijms-23-05055-s001.zip]

Archive with 1 entries (1 files):
- ijms-1674093-supplementary.pdf
